# Supplementary material for: Leishmania infantum-specific production of IL-17a in stimulated blood from dogs in different clinical stages of leishmaniosis
Source: Parasit Vectors. 2025 Nov 27;18:510. doi: 10.1186/s13071-025-07147-6 (PMC12750892; doi:10.1186/s13071-025-07147-6)
Supplement: Supplementary file 1 — Additional file 1. [file 13071_2025_7147_MOESM1_ESM.xlsx]

## Sheet: Raw data
ID number	Gender	Age (months)	Breed	Stage	Group I	Group II	ELISA IN HOUSE RESULTS (EU)	INTERPRETATION	ENDPOINT ELISA	IFN-γ LSA (pg/ml)	IFN-γ CoA (pg/ml)	IFN-γ LSA/IFN-γ CoA	IL-17a LSA (pg/ml)	IL-17a CoA (pg/ml)	IL-17a LSA/IL-17a CoA
1	Male	19	Beagle	Healthy seronegative	1	1	7.65	Negative		109.5	2825	0.0387611	20.62	12650	0.00163004
2	Male	19	Beagle	Healthy seronegative	1	1	5.99	Negative		0	1076	0	16.49	3345	0.00492975
3	Female	19	Beagle	Healthy seronegative	1	1	6.08	Negative		0	2247	0	2.767	9222.59	0.000300024
4	Female	13	Beagle	Healthy seronegative	1	1	7.16	Negative		0	1088	0	1.929	4480	0.00043058
5	Female	17	Beagle	Healthy seronegative	1	1	4.75	Negative		0	4605	0	37.24	15304.1	0.00243333
6	Male	15	Beagle	Healthy seronegative	1	1	4.83	Negative		0	712.6	0	13.38	2466	0.00542579
7	Female	13	Beagle	Healthy seronegative	1	1	5.4	Negative		0	1183	0	1.086	3262	0.000332925
8	Male	13	Beagle	Healthy seronegative	1	1	4.42	Negative		0	257.6	0	0	1743	0
9	Female	14	Beagle	Healthy seronegative	1	1	5.6	Negative		0	1725	0	0	15728.3	0
10	Male	14	Beagle	Healthy seronegative	1	1	6.29	Negative		0	2151	0	8.84	6270	0.00140989
11	Male	9	American Bull terrier	1	2	2	4.83733	Negative		28.41	2630.28	0.0108011	0	9463.48	0
12	Male	4	American Staffordshire-X	1	2	2	50.0928	Low positive		1061.12	1301.12	0.815544	455.415	5221.72	0.0872156
13	Female	7	Galgo-X	1	2	2	227.096	Medium positive		3997.54	4957.5	0.806362	69.36	11082.3	0.00625865
14	Male	6	Labrador Retriever	1	2	2	18.21	Negative		762.42	583.62	1.30636	147.93	5001.93	0.0295746
15	Male	4	German Shepherd	1	2	2	73.4569	Negative		44.28	1159	0.0382053	32.08	16450.8	0.00195005
16	Female	6	American Staffordshire-X	1	2	2	25.792	Negative		0	812	0	11.81	721.31	0.016373
17	Male	6	German Shepherd	1	2	2	27.4096	Negative		234.24	1366.44	0.171424	1933.28	18143.3	0.106556
18	Female	12	Mastín-X	1	2	2	2.82531	Negative		0	1415	0	0	22748.7	0
19	Male	8	Crossbreed	1	2	2	8.94007	Negative		768.55	1257.15	0.611343	454.8	10228.6	0.0444636
20	Female	4	Perro de aguas-X	1	2	2	2.76367	Negative		0	398.9	0	23.87	6654.62	0.00358698
21	Female	3	Belgian Malinois	1	2	2	22.3449	Negative		0	153.8	0	0	3151.5	0
22	Female	6	Crossbreed	1	2	2	141.569	Low positive		1158.92	1273.92	0.909727	98.4	13239.4	0.00743236
23	Male	4	Crossbreed	1	2	2	100.923	Low positive		23.55	2263.89	0.0104024	0	4715.92	0
24	Female	5	Belgian Malinois	1	2	2	6.4	Negative		331.71	459.31	0.722192	0	5299.92	0
25	Male	5	Rottweiler	1	2	2	79.9	Low positive		7.03	4254.24	0.00165247	16.03	6277.96	0.00255338
26	Male	5	Crossbreed	1	2	2	7.10978	Negative		83.88	512.08	0.163803	89.25	8228.75	0.0108461
27	Male	36	Crossbreed	1	2	2	4.8477	Negative		9.74	3006.24	0.00323993	0	23050.2	0
28	Female	84	Crossbreed	1	2	2	4.85553	Negative		236.5	2696.5	0.0877063	0	7959.3	0
29	Female	10	Chihuahua	1	2	2	20.487	Negative		60.84	202.9	0.299852	22.53	2298.26	0.00980307
30	Male	3	Crossbreed	1	2	2	11.906	Negative		1598.9	5659.9	0.282496	151.09	17475.4	0.00864587
31	Male	5	Pitbull-X	1	2	2	25.9681	Negative		453.25	731.23	0.619846	227.5	3363.5	0.0676379
32	Male	7	Belgian Malinois	1	2	2	25.8981	Negative		11.55	2173.06	0.00531509	0	9383.1	0
33	Male	5	Border Collie	1	2	2	15.3812	Negative		171.9	985.4	0.174447	71.5	7338.52	0.00974311
34	Male	7	Belgian Malinois	1	2	2	71.8	Low positive		309	5234	0.0590371	0	4931	0
35	Female	48	Argentine Dogo	2	2	3	239.71	Medium positive	3490.94	692.3	10237.6	0.0676233	6.471	22570	0.000286708
36	Male	36	Dachshund	3	2	4	>300	High positive	3040.57	0	2871.39	0	0	10830	0
37	Male	72	Crossbreed	2	2	3	255	Medium positive	1588	5691.43	8776.43	0.64849	6548	24250	0.270021
38	Female	60	American Staffordshire	2	2	3	146.54	Medium positive	789.465	0	5447	0	0	13000	0
39	Female	30	Crossbreed	2	2	3	96.43	Low positive	254.195	0	12070	0	0	8377	0
40	Female	12	Crossbreed	2	2	3	269.28	Medium positive	915.568	35	6398	0.00547046	0	23380	0
41	Male	96	Rottweiler	2	2	3	268.69	Medium positive	1868.53	5.712	8513	0.000670974	0	20840	0
42	Female	24	Crossbreed	2	2	3	>300	High positive	61285.7	0	18.9	0	0	15	0
43	Male	60	Argentine Dogo	2	2	3	36.25	Low positive	87.146	2574	3864	0.666149	963.1	12710	0.075775
44	Female	60	Crossbreed	2	2	3	>300	High positive	5912.02	0	4217.26	0	0	14210	0
45	Male	96	Crossbreed	2	2	3	289.59	High positive	1851.5	9	10585.2	0.000850244	0	27620	0
46	Male	48	Andalusian wine-cellar rat hunting dog	3	2	4	>300	High positive	3973.06	1.36	511.31	0.00265983	0	369.05	0
47	Male	36	Crossbreed	2	2	3	>300	High positive	5529	0	38197.8	0	0	11254.1	0
48	Male	120	American Staffordshire	3	2	4	>300	High positive	3982.77	0	239500	0	13.15	9786.73	0.00134366
49	Male	60	Crossbreed	2	2	2	>300	High positive	4892.23	29.38	2334.43	0.0125855	22.911	12793.3	0.00179086
50	Female	24	American Staffordshire Terrier	2	2	3	241.81	Medium positive	7786.16	19.99	11257.4	0.00177573	8.486	11820	0.000717936
51	Male	24	Andalusian Hound	2	2	3	>300	High positive	2077.92	0	905.24	0	11.599	1677.28	0.00691537
52	Female	11	Border Collie	3	2	4	279.9	Medium positive	1793.5	76.8	9219.6	0.00833008	0	2918.4	0
53	Female	60	Border Collie	2	2	3	>300	High positive	2932.9	28.5	425.38	0.0669989	35.381	365.971	0.0966771
54	Male	72	Setter	2	2	3	>300	High positive	1867.34	0	826.73	0	11.246	7373.7	0.00152515
55	Female	84	Crossbreed	2	2	3	>301	High positive	2187.06	3.92	33.53	0.11691	0	10.82	0
56	Male	48	Crossbreed	3	2	4	>300	High positive	3215.4	0	0	#DIV/0!	0	0	#DIV/0!
57	Male	24	Spanish Mastiff	3	2	4	>300	High positive	1894.12	0	1674.7	0	0	17890.2	0
58	Female	24	Jagdterrier	2	2	3	173.27	Medium positive	2122.57	0	8057.1	0	0	40590	0
59	Male	84	Yorkshire Terrier	2	2	3	208.51	Medium positive	9782.13	0	12028	0	0	19370	0
60	Male	48	Spanish Scentdog	3	2	4	231.43	Medium positive	3593.79	0	8102	0	0	38070	0
61	Female	36	Crossbreed	2	2	3	193.73	Medium positive	2143.1	18.14	7839.88	0.00231381	0	32360.7	0
62	Male	120	Andalusian wine-cellar rat hunting dog	3	2	4	136.74	Low positive	1077.79	39.78	4854.84	0.00819388	0	4416	0
63	Male	36	Setter	2	2	3	>300	High positive	4516.34	23.61	11440.1	0.00206379	36.29	31510	0.0011517
64	Male	96	Pointer	3	2	4	207.54	Medium positive	1920.47	0	1877.52	0	0	35500	0
65	Male	12	Spanish Alano	3	2	4	251.45	Medium positive	11114.3	0	5399.6	0	0	26700	0
